# Supplementary material for: ﻿Molecular and morphological evidence for a new species of Pogostemon (Lamiaceae) from Hainan Island, China
Source: PhytoKeys. 2022 Jan 21;188:177–91. doi: 10.3897/phytokeys.188.76611 (PMC8799628; doi:10.3897/phytokeys.188.76611)
Supplement: XML Treatment for Pogostemon hainanensis [file phytokeys.188.76611-treatment1.xml]

<!DOCTYPE tp:taxon-treatment
  PUBLIC "-//TaxonX//DTD Taxonomic Treatment Publishing DTD v0 20100105//EN" "tax-treatment-NSO.dtd">
<tp:taxon-treatment xmlns:tp="http://www.plazi.org/taxpub"><tp:treatment-meta><kwd-group><label>Taxon classification</label><kwd>
                <named-content content-type="kingdom">Plantae</named-content>
              </kwd><kwd>
                <named-content content-type="order">Lamiales</named-content>
              </kwd><kwd>
                <named-content content-type="family">Lamiaceae</named-content>
              </kwd></kwd-group><mixed-citation publication-type="journal"><person-group><name><surname>Yuan</surname><given-names>Langxing</given-names></name><name><surname>Tan</surname><given-names>Gan</given-names></name><name><surname>Zhang</surname><given-names>Wenhua</given-names></name><name><surname>Xue</surname><given-names>Bine</given-names></name><name><surname>Deng</surname><given-names>Jiwen</given-names></name><name><surname>Liu</surname><given-names>Lei</given-names></name><name><surname>Yao</surname><given-names>Gang</given-names></name></person-group><article-title>﻿Molecular and morphological evidence for a new species of <italic><tp:taxon-name><tp:taxon-name-part taxon-name-part-type="genus" reg="Pogostemon">Pogostemon</tp:taxon-name-part></tp:taxon-name></italic> (<tp:taxon-name><tp:taxon-name-part taxon-name-part-type="family">Lamiaceae</tp:taxon-name-part></tp:taxon-name>) from Hainan Island, China</article-title><source>PhytoKeys</source><day>21</day><month>01</month><year>2022</year><volume>188</volume><fpage>177</fpage><lpage>191</lpage><pub-id pub-id-type="doi">10.3897/phytokeys.188.76611</pub-id></mixed-citation></tp:treatment-meta><tp:nomenclature><label>﻿</label><tp:taxon-name>
              <object-id xmlns:xlink="http://www.w3.org/1999/xlink" content-type="arpha" xlink:type="simple">D83A7BA7-CC45-54F9-AA07-E10BD9F63BB3</object-id>
              <tp:taxon-name-part taxon-name-part-type="genus" reg="Pogostemon">Pogostemon</tp:taxon-name-part>
              <tp:taxon-name-part taxon-name-part-type="species" reg="hainanensis">hainanensis</tp:taxon-name-part>
              <object-id xmlns:xlink="http://www.w3.org/1999/xlink" content-type="ipni" xlink:type="simple">urn:lsid:ipni.org:names:77248974-1</object-id>
            </tp:taxon-name><tp:taxon-authority>L.X. Yuan &amp; Gang Yao</tp:taxon-authority><tp:taxon-status xmlns:xlink="http://www.w3.org/1999/xlink" xlink:type="simple">sp. nov.</tp:taxon-status><xref ref-type="fig" rid="F2">Figures 2</xref><xref ref-type="fig" rid="F3">, 3</xref></tp:nomenclature><tp:treatment-sec sec-type="diagnosis" id="SECID0EZFAG"><title>Diagnosis.</title><p>The species is similar to <italic><tp:taxon-name><tp:taxon-name-part taxon-name-part-type="genus" reg="Pogostemon">Pogostemon</tp:taxon-name-part><tp:taxon-name-part taxon-name-part-type="species" reg="parviflorus">parviflorus</tp:taxon-name-part></tp:taxon-name></italic> Benth. in general morphology, but differs from the latter by its leaves margin obviously double serrate, petioles usually 4.5‒11.5 cm long, spikes of inflorescence up to 8 cm long, calyx 4‒5 mm long, corolla 6–7 mm long, and the calyx teeth is 2/3 to subequal as long as the calyx tube.</p></tp:treatment-sec><tp:treatment-sec sec-type="material" id="SECID0EKGAG"><title>Type.</title><p>China. Hainan province, Yinggeling Nature Reserve, Nanleshan, Fanyang, Wuzhishan, <named-content xmlns:xlink="http://www.w3.org/1999/xlink" content-type="dwc:verbatimCoordinates" xlink:type="simple"><named-content content-type="geo-json" specific-use="{&#34;type&#34;:&#34;Point&#34;,&#34;coordinates&#34;:[109.374050,18.910625]}" id="NCID0ETGAG" xlink:type="simple">18°54'38.25"N, 109°22'26.58"E</named-content></named-content>, at an elevation of about 570 m, 6 February 2021, <italic>L.X. Yuan 20210206001</italic> (holotype, IBSC; isotypes: IBSC, KUN).</p></tp:treatment-sec><tp:treatment-sec sec-type="description" id="SECID0E1GAG"><title>Description.</title><p>Perennial herbs or shrubs, 0.8–2 m tall. Stem erect, 6–8 mm in diameter, 4-angular, slightly dilated at nodes, a few branched, strigose, or villous at the upper part. Leaves opposite; blade ovate, rarely ovate-lanceolate, (5.5–) 9–13.5 × (2.5) 6.5–10.5 cm, papery or membranous, strigose on both surfaces, base broadly cuneate, margin obviously double serrate, entire at base, apex acuminate; midvein elevated abaxially, lateral vein 3–4 (rarely 5) pairs on each side of the midvein, slightly elevated abaxially; petioles (1.5–) 4–11.5 cm long, ca. 1 mm in diameter, strigose. Spikes of inflorescence (1.0–) 2.5–8.0(–10.5) cm long, 9–12 mm in diameter, terminal and axillary, interrupted basally in long spikes, usually with more than two lateral branches; peduncle (1–) 2–4 cm long, densely villous; verticillasters many-flowered, flowers sessile. Bracts oblong, 5–13 × 2.5–5 mm, strigose, midvein elevated abaxially, lateral vein 1–2 pairs on each side of the midvein or sometimes obscure; bracteoles ovate-lanceolate to narrowly lanceolate, 2.5–5 × 0.7–1.8 mm, strigose. Calyx tubular-inflated, 4–5 mm long, 5-veined, strigose and sparsely golden glandular outside, sometimes sparsely strigillose inside at the upper part of tube; teeth 5, narrowly triangular, equal, 1.8–2 mm long, 0.6–0.8 mm wide at base, 2/3 to subequal as long as the calyx tube, subglabours or strigillose inside. Corolla white, 6–7 mm long, exserted evidently from calyx, 2-lipped, upper lip 3-lobed, lower lip entire. Stamens 4, erect, much exserted from corolla; filaments 7–7.5 mm long, all inserted at a height of ca. 2 mm in the tube, bearded at middle, bearded portion exserted; anther 1-locular, cell apex dehiscent. Style 7–7.5 mm long; stigma bifid, lobes subequal, 1.2–1.7 mm long. Disc ca. 0.6 mm long. Nutlets 4, ca. 0.7 × ca. 0.6 mm long, ellipsoid or slightly depressed globose, abaxially slightly flat, adaxially ribbed, black or dark brown.</p></tp:treatment-sec><tp:treatment-sec sec-type="etymology" id="SECID0E6GAG"><title>Etymology.</title><p><italic><tp:taxon-name><tp:taxon-name-part taxon-name-part-type="genus" reg="Pogostemon">Pogostemon</tp:taxon-name-part><tp:taxon-name-part taxon-name-part-type="species" reg="hainanensis">hainanensis</tp:taxon-name-part></tp:taxon-name></italic> is named after its type locality, Hainan province, China.</p></tp:treatment-sec><tp:treatment-sec sec-type="phenology" id="SECID0EQHAG"><title>Phenology.</title><p>Flowering from December to the next February and fruiting from January to April.</p></tp:treatment-sec><tp:treatment-sec sec-type="Paratype" id="SECID0EVHAG"><title>Paratype.</title><p>China. Hainan Province, Lingshui Hsien, 12 January 1934, near river, <italic>Z. Huang 36483</italic> (IBSC-0585902!); Ledong Hsien, Jiaxi Nature Reserve, <named-content xmlns:xlink="http://www.w3.org/1999/xlink" content-type="dwc:verbatimCoordinates" xlink:type="simple"><named-content content-type="geo-json" specific-use="{&#34;type&#34;:&#34;Point&#34;,&#34;coordinates&#34;:[109.176942,18.876625]}" id="NCID0EAIAG" xlink:type="simple">18°52'35.85"N, 109°10'36.99"E</named-content></named-content>, at an elevation of about 800 m, 7 February 2021, <italic>L.X. Yuan 20210207001</italic> (IBSC); Baoting Hsien, near the Tiantan waterfall, <named-content xmlns:xlink="http://www.w3.org/1999/xlink" content-type="dwc:verbatimCoordinates" xlink:type="simple"><named-content content-type="geo-json" specific-use="{&#34;type&#34;:&#34;Point&#34;,&#34;coordinates&#34;:[109.697375,18.704492]}" id="NCID0EKIAG" xlink:type="simple">18°42'16.17"N, 109°41'50.55"E</named-content></named-content>, at an elevation of about 560 m, 25 April 2021, <italic>L.X. Yuan 20210425001</italic> (IBSC).</p></tp:treatment-sec><tp:treatment-sec sec-type="distribution" id="SECID0ERIAG"><title>Distribution and habit.</title><p>The new species is endemic to Hainan Province, China (Figure <xref ref-type="fig" rid="F4">4</xref>). It grows under forests, usually near ravines, at an elevation of 550–800 m.</p><fig id="F4" position="float" orientation="portrait"><object-id xmlns:xlink="http://www.w3.org/1999/xlink" content-type="doi" xlink:type="simple">10.3897/phytokeys.188.76611.figure4</object-id><object-id xmlns:xlink="http://www.w3.org/1999/xlink" content-type="arpha" xlink:type="simple">9AED3457-CF91-54FF-A11E-6021FE6C45FC</object-id><label>Figure 4.</label><caption><p>Distribution of <italic><tp:taxon-name><tp:taxon-name-part taxon-name-part-type="genus" reg="Pogostemon">Pogostemon</tp:taxon-name-part><tp:taxon-name-part taxon-name-part-type="species" reg="hainanense">hainanense</tp:taxon-name-part></tp:taxon-name></italic> (red circular).</p></caption><graphic xmlns:xlink="http://www.w3.org/1999/xlink" xlink:href="phytokeys-188-177-g004.jpg" position="float" orientation="portrait" xlink:type="simple" id="oo_636518.jpg"><uri content-type="original_file" xlink:type="simple">https://binary.pensoft.net/fig/636518</uri></graphic></fig></tp:treatment-sec><tp:treatment-sec sec-type="Chinese name" id="SECID0ETJAG"><title>Chinese name.</title><p>Hai Nan Ci Rui Cao (海南刺蕊草).</p></tp:treatment-sec><tp:treatment-sec><!--Section generated to contain objects referenced in tp:taxon-treatment.--><fig id="F2" position="float" orientation="portrait"><object-id xmlns:xlink="http://www.w3.org/1999/xlink" content-type="doi" xlink:type="simple">10.3897/phytokeys.188.76611.figure2</object-id><object-id xmlns:xlink="http://www.w3.org/1999/xlink" content-type="arpha" xlink:type="simple">19CE905C-0494-51F8-AC90-4E62C0B719ED</object-id><label>Figure 2.</label><caption><p>Habit of <italic><tp:taxon-name><tp:taxon-name-part taxon-name-part-type="genus" reg="Pogostemon">Pogostemon</tp:taxon-name-part><tp:taxon-name-part taxon-name-part-type="species" reg="hainanensis">hainanensis</tp:taxon-name-part></tp:taxon-name></italic>.</p></caption><graphic xmlns:xlink="http://www.w3.org/1999/xlink" xlink:href="phytokeys-188-177-g002.jpg" position="float" orientation="portrait" xlink:type="simple" id="oo_636516.jpg"><uri content-type="original_file" xlink:type="simple">https://binary.pensoft.net/fig/636516</uri></graphic></fig><fig id="F3" position="float" orientation="portrait"><object-id xmlns:xlink="http://www.w3.org/1999/xlink" content-type="doi" xlink:type="simple">10.3897/phytokeys.188.76611.figure3</object-id><object-id xmlns:xlink="http://www.w3.org/1999/xlink" content-type="arpha" xlink:type="simple">AF912EB7-862B-521C-9B26-C4B85C5059E3</object-id><label>Figure 3.</label><caption><p><italic><tp:taxon-name><tp:taxon-name-part taxon-name-part-type="genus" reg="Pogostemon">Pogostemon</tp:taxon-name-part><tp:taxon-name-part taxon-name-part-type="species" reg="hainanensis">hainanensis</tp:taxon-name-part></tp:taxon-name></italic><bold>A</bold> branch <bold>B</bold> leaf <bold>C, D</bold> leaf <bold>E</bold> spike of inflorescence <bold>F</bold> stem <bold>G</bold> cross section of stem <bold>H</bold> bract (the left one) and bracteoles (the right two) <bold>I, J</bold> flower <bold>K</bold> calyx <bold>L</bold> nutlets.</p></caption><graphic xmlns:xlink="http://www.w3.org/1999/xlink" xlink:href="phytokeys-188-177-g003.jpg" position="float" orientation="portrait" xlink:type="simple" id="oo_636517.jpg"><uri content-type="original_file" xlink:type="simple">https://binary.pensoft.net/fig/636517</uri></graphic></fig></tp:treatment-sec></tp:taxon-treatment>
